# Supplementary material for: Positive and Relaxed Selective Pressures Have Both Strongly Influenced the Evolution of Cryonotothenioid Fishes during Their Radiation in the Freezing Southern Ocean
Source: Genome Biol Evol. 2023 Mar 23;15(4):evad049. doi: 10.1093/gbe/evad049 (PMC10078794; doi:10.1093/gbe/evad049)
Supplement: evad049_Supplementary_Data [file evad049_supplementary_data.zip]

Archive with 3 entries (3 files):
- S Material 2023-03-02.docx
- S Tables.20230227.docx
- S Figures.docx
